# Supplementary material for: Colonization with Multidrug-Resistant Bacteria in the First Week of Life among Hospitalized Preterm Neonates in Serbia: Risk Factors and Outcomes
Source: Microorganisms. 2021 Dec 17;9(12):2613. doi: 10.3390/microorganisms9122613 (PMC8709168; doi:10.3390/microorganisms9122613)
Supplement: Supplementary file 1 [file microorganisms-09-02613-s001.zip]

Archive with 1 entries (1 files):
- microorganisms-1456972-supplementary.pdf
